# Supplementary material for: MAP7 regulates axon morphogenesis by recruiting kinesin-1 to microtubules and modulating organelle transport
Source: eLife. 2018 Aug 22;7:e36374. doi: 10.7554/eLife.36374 (PMC6133550; doi:10.7554/eLife.36374)
Supplement: Figure 7—source data 1. [file elife-36374-fig7-data1.xlsx]

## Sheet: E
Figure 7E
RUN SPEED
Ctrl	MAP7	DC
0.758702	0.774927	0.771155
1.07425	0.551655	0.940923
0.829442	0.564337	0.776931
0.662282	0.680458	0.722489
0.822238	0.423821	0.470828
0.791434	0.737671	0.432514
	0.662303	0.563814
		0.57043
		0.541827
0.412063	0.282791
0.384129	0.326787
0.592432	0.191027
	0.309956

## Sheet: F
Figure 7F
Pause Frequency
Ctrl	MAP7	DC
2.66066	3.38559
2.78302	8.07554	1.83443
	5.52216	1.28205
3.99768	5.84961	2.22966
4.58176	5.02401	1.89846
		0.988052
		3.35491
		5.31799
		3.35393
2.29005	2.28083
3.63079	2.98199
2.15623	3.64281
2.88947	6.24653

## Sheet: G
Figure 7G
Sharp turn frequency
Ctrl	MAP7	DC
1.42	1.22	0.5
0.937	3.307	0.5
2	2.33	2.33333
1.533	2.857	0.666667
1.916	3	1.4
		1
		0.875
		1
		0.5
1	1.7
1.33	2.6
0.83	3.2
1.57	1.1

## Sheet: H
Figure 7H
Run speed
Ctrl	MAP7	DC
0.329632	0.26596	0.2487
0.276669	0.323488	0.303537
0.29424	0.199966	0.351071
0.303211	0.326918	0.318143
0.349179	0.458414	0.294471
0.309815	0.218057	0.3188
0.478519	0.229961

## Sheet: I
Figure 7I
Pause frequency
Ctrl	MAP7	DC
0.0258546	0.0309483	0.0279696
0.0132516	0.0335844	0.0176622
0.0192606	0.0368516	0.0362278
0.02898	0.0328673	0.0328891
0.0182772	0.0606362	0.0306153
0.0292811	0.0332271	0.0201956
0.00295508	0.0301018

## Sheet: J
Figure 7J
Sharp turn frequency
Ctrl	MAP7	DC
1.42	1.83	1
0.33	2.66	0.66
0.166	1.83
1.12	1.8	0.83
0.16	1.7	0.57
0.22	1.42	1
